# Supplementary material for: Single drop cytometry onboard the International Space Station
Source: Nat Commun. 2024 Mar 25;15:2634. doi: 10.1038/s41467-024-46483-6 (PMC10963801; doi:10.1038/s41467-024-46483-6)
Supplement: Supplementary file 4 — Source Data [file 41467_2024_46483_MOESM4_ESM.xlsx]

## Sheet: Figure 1
Section	Raw Data File
	N/A

## Sheet: Figure 2
Section	Raw Data File
	N/A

## Sheet: Figure 3
Section	Raw Data File
	N/A

## Sheet: Figure 4
Section	Raw Data File
	N/A

## Sheet: Figure 5
Section	Raw Data File
A	GMT133_Sampled1.fcs
B	N/A
C+D	GMT136_Samplek1d1.fcs

## Sheet: Figure 6
Section	Raw Data File
A	N/A
B	GMT343_SampleD4.fcs
C	GMT136_Samplek1d1.fcs

## Sheet: Figure 7
Section	Raw Data File
A	GMT342_PracticeC1.fcs
B	GMT136_Samplek1c1.fcs

## Sheet: Figure 8
Section	Raw Data File
A	GMT343_SampleB1.fcs
B	GMT136_Samplek1b1.fcs

## Sheet: Figure 9
Section	Raw Data File
A	N/A
B	GMT342_SampleA1.fcs
C	GMT136_Samplea2.fcs
D	N/A

## Sheet: Table 1
Section	Raw Data File
	N/A

[truncated: 24 more sheets: Supp. Figure 1, Supp. Figure 2, Supp. Figure 3, Supp. Figure 4, Supp. Figure 5, Supp. Figure 6, Supp. Figure 7, Supp. Figure 8, Supp. Table 1, Supp. Table 2, Supp. Table 3, Supp. Table 4, Supp. Table 5, Supp. Table 6, Supp. Table 7, Supp. Table 8, Supp. Table 9, Supp. Table 10, Supp. Table 11, Supp. Table 12 …]
